# Supplementary material for: Antibacterial effects of nanopillar surfaces are mediated by cell impedance, penetration and induction of oxidative stress
Source: Nat Commun. 2020 Apr 2;11:1626. doi: 10.1038/s41467-020-15471-x (PMC7118135; doi:10.1038/s41467-020-15471-x)
Supplement: Supplementary file 4 — Source Data [file 41467_2020_15471_MOESM4_ESM.xlsx]

## Sheet: Figure 8a BTG
Figure 8a	S. aureus BTG
Time (h)	0.5				1				3				10
		n				n				n				n
Surface Type	1	2	3		1	2	3		1	2	3		1	2	3
Control	1.49265e+06	2.44411e+06	1.97356e+06		4.82654e+06	3.5676e+06	2.96532e+06		8.38518e+06	8.1864e+06	7.36839e+06		1.22038e+07	1.15724e+07	1.42286e+07
NW-850-5	1.54781e+06	1.56888e+06	1.58543e+06		5.37162e+06	3.25273e+06	3.02325e+06		6.52141e+06	7.19219e+06	6.39947e+06		2.92562e+06	2.31539e+06	4.6905e+06

## Sheet: Supplementary Figure 9a
Supplementary Figure 9a	S. aureus
Supplementary Figure 9a	S. aureus
RLU
n1	n2	n3
6.00783e+06	2820300	3.44183e+06
774713	536407	574960
171637	131877	134387
35629.7	37464.3	32602
10072	9019.33	8442.67
5201	3687.67	3266
2269.33	1848	1229.67
CFU
n1	n2	n3
4.68333e+08	6.66667e+07	1.96667e+08
48500000	2.81667e+07	38000000
20500000	2.08333e+07	23500000
4.16667e+06	3.81667e+06	3.98333e+06
1400000	1400000	1.18333e+06
253333	191667	136667
61666.7	43833.3	38333.3

## Sheet: Figure 8b BTG
Figure 8b	E. coli BTG
Time (h)	0.5				1				3				10
		n				n				n				n
Surface Type	1	2	3		1	2	3		1	2	3		1	2	3
Control	1.98693e+06	2.03324e+06	1.86004e+06		2.56938e+06	2.31548e+06	2.8894e+06		5.49894e+06	7.24478e+06	4.72773e+06		8.93339e+06	1.06689e+07	1.20227e+07
NW-850-5	1.84129e+06	2.09411e+06	1.9368e+06		3.67088e+06	3.33828e+06	2.85397e+06		1.53891e+06	621841	1.21001e+06		810029	2.75215e+06	973556

## Sheet: Supplementary Figure 9b
Supplementary Figure 9b	E. coli
RLU
n1	n2	n3
3.63523e+06	2726100	2.72983e+06
1070500	744433	718750
276210	203507	198120
70738	56865.3	49789.7
18578.3	12791	13478.3
6476.67	4714	4614.33
2432	1696	1360.67
1409	1027.33	706
CFU
n1	n2	n3
170000000	195000000	1.11667e+08
2.36667e+07	29500000	3.38333e+07
13500000	1.18333e+07	1.28333e+07
1.36667e+06	1.83333e+06	1.93333e+06
566667	733333	1150000
103333	98333.3	120000
19666.7	20000	21500
7500	6500	4666.67

## Sheet: Figure 8c BTG
Figure 8c	K. pneumoniae BTG
Time (h)	0.5				1				3				10
		n				n				n				n
Surface Type	1	2	3		1	2	3		1	2	3		1	2	3
Control	1.30878e+06	1.67411e+06	2.84285e+06		2.7686e+06	1.42304e+06	1.71992e+06		3.36313e+06	4.49639e+06	4.14018e+06		2.68241e+06	2.13358e+06	1.53651e+06
NW-850-5	1.12181e+06	1.10291e+06	2.28556e+06		1.39755e+06	645808	590395		1.09112e+06	1.16364e+06	922748		885280	918358	1.03398e+06

## Sheet: Supplementary Figure 9c
Supplementary Figure 9c	K. pneumoniae
RLU
n1	n2	n3
4.65471e+06	5.16631e+06	5.35737e+06
2.60818e+06	2.85291e+06	3.0568e+06
882946	955167	1013144
251883	272557	288464
62463.2	67633.5	72172.3
16471.8	17807.8	18781
3886.83	4253.83	4520
879.833	997.833	977.667
CFU
n1	n2	n3
3.36667e+08	2.76667e+08	2.46667e+08
1.26667e+08	1.26667e+08	1.03333e+08
1.73333e+07	1.56667e+07	2.13333e+07
7000000	8000000	1.06667e+07
1700000	1.63333e+06	1.63333e+06
276667	303333	276667
166667	130000	113333
19666.7	19333.3	24000

## Sheet: Figure 8a RTG
Figure 8a RTG (S. aureus)
Time (hours)	Control n1	Control n2	Control n3	Control n4	Control n5	Control n6		NW-850-5 1	NW-850-5 2	NW-850-5 3	NW-850-5 4	NW-850-5 5	NW-850-5 6
0	30	485	517.667	15.3333	268.333	296		10.3333	181	192.333	21.3333	98.6667	113.667
1	621	9789	13749.7	189.667	6424.33	7929.5		138.667	2958.33	1502.33	297.333	847.667	948.667
2	8651.33	24466	31762.3	2586.67	20246	27611.5		1030	8460.33	6195	736.333	8046.67	4770.33
3	20588	33892.5	41357.7	5730.33	29857	39033		2533.67	11765	12710.3	977.667	13583.3	10845.3
4	29526	41100.5	51782	5825.33	34810.7	47814		4344.67	16692.3	20521.7	1114.33	24645.3	30109.3
5	36428.3	48373	58941	6648.67	41949.3	56502		7781	18331	22259	1180.67	29904.7	38391.7
6	40747.7	57728.5	68742.7	8583.67	47223.7	64015		12373.7	19454	22609.3	1339.33	31016.3	38439
7	47110.7	66448.5	77332	10947	55210.3	74106.5		16593.3	18580.3	21360.3	1846.67	31701.3	35420.3
8	55744.3	71679.5	82589.3	14545	60687	84503		22734	16198	18803.3	2405.33	27402	36821.3
9	69323.7	76144.5	88262	21586.7	64312.7	87123.5		29213.3	14264.3	17632	2764.33	22725.7	30488.7
10	83890.7	78522.5	93634	39719	66507.3	84726.5		34310.7	12859.3	16447.3	3534.33	18707.7	27515

## Sheet: Figure 8b RTG
Figure 8b RTG (E. coli)
Time (hours)	Control 1	Control 2	Control 3		NW-850-5 1	NW-850-5 2	NW-850-5 3
0	1	7.33333	9		-1	4.33333	5
1	57.6667	77.6667	47.3333		35.3333	55.6667	44.3333
2	160	231	101.667		77.3333	103.667	83
3	296.667	500	184.667		119	154	110
4	546.667	702.333	221		206.667	214.333	141.667
5	760.667	1009.67	292		305.333	294	130.333
6	967	1582.67	353.333		319.667	236.333	139.333
7	1195	1188.33	315.333		138.333	106.333	123
8	1588.67	975.667	271.667		90	79.3333	92.6667
9	1713.67	804	187.667		64	71.3333	98.6667
10	1639.33	733.667	125.333		57.6667	62.3333	80.3333

## Sheet: Figure 8c RTG
Figure 8c RTG (K. pnuemoniae)
Time (hours)	Control 1	Control 2	Control 3	Control 4		NW-850-5 1	NW-850-5 2	NW-850-5 3	NW-850-5 4
0	15.6667	37	5	24		24.6667	45	11	20.3333
1	41	68.3333	43.6667	65.6667		46.6667	67	64.3333	89.3333
2	211.667	339.667	161	406.667		384.667	426.333	137.667	158
3	382.333	543.333	234.333	454.667		515	440.333	119.333	119.667
4	418	601	295.333	451.667		396	246	99.6667	103
5	478.667	647	266.333	484.333		339	152.333	85.3333	99
6	536.333	537.667	259	326.333		283.333	77.3333	91	92
7	422	364.333	213	239		200	53.3333	68	51.6667
8	356.667	273.333	197	185		103.667	46.6667	51.3333	55.6667
9	331	193.333	163.667	153		54	46.6667	58	55.3333
10	249.333	126	135.667	115.667		44.6667	34	60	51.3333

## Sheet: Figure 10a (S. aureus)
Figure 10a (S. aureus)		n
Surface type	1	2	3	Average	Standard deviation
Control	6731.5	5402.5	6421	6185	567.646
NW-850-5	10141	9325	9524.5	9663.5	347.328

[truncated: 1 more sheets: Figure 10a (E. coli)]
